# Supplementary material for: Efficient Synthesis of cis,cis-Muconic Acid by Catechol Oxidation of Ozone in the Presence of a Base
Source: Molecules. 2025 Jan 6;30(1):201. doi: 10.3390/molecules30010201 (PMC11721871; doi:10.3390/molecules30010201)
Supplement: Supplementary file 1 [file molecules-30-00201-s001.zip]

Archive with 1 entries (1 files):
- molecules-3386533-supplementary.pdf
